# Supplementary material for: Effect of a valgus brace on medial tibiofemoral joint contact force in knee osteoarthritis with varus malalignment: A within-participant cross-over randomised study with an uncontrolled observational longitudinal follow-up
Source: PLoS One. 2022 Jun 3;17(6):e0257171. doi: 10.1371/journal.pone.0257171 (PMC9165832; doi:10.1371/journal.pone.0257171)
Supplement: S1 Database — (XLSX) [file pone.0257171.s010.xlsx]

## Sheet: Demographics
Code	Gender	Symp UniorBilat	Symp Side	Weight 0W	Height 0W	Age	Test Leg Dominant	Duration of Symptoms (months)	BMI	KL grade	Alignment	Alignment adjusted	nrs walking 0W
OSSUR01	1	1	1	84.53	1745	66.175	1	12	27.76	2	181.69	1.31	4
OSSUR02	1	2	2	75.1	1695	64.8417	1	90	26.1397	4	174.9	8.1	8
OSSUR03	2	1	1	69.51	1515	59.1583	1	60	30.2846	2	179.8	1.2	5
OSSUR04	1	1	1	111.99	1830	54.925	1	16	33.4408	4	176	7	6
OSSUR05	1	2	1	88.42	1785	71.9056	1	18	27.7507	4	177.8	5.2	5
OSSUR06	1	1	1	104.49	1715	57.9639	1	30	35.526	4	173.8	9.2	8
OSSUR07	1	2	2	102.1	1778	64.1833	2	36	32.297	3	177.25	5.75	5
OSSUR08	2	2	1	104.68	1635	59.1472	1	36	39.1587	2	180.3	0.7	7
OSSUR09	1	1	1	84.21	1845	67.5944	1	240	24.7384	3	178.8	4.2	4
OSSUR10	1	2	1	78.37	1710	59.7194	1	36	26.8014	4	179.33	3.67	5
OSSUR11	2	1	1	80.55	1721	71.9694	1	36	27.1959	2	180.7	0.3	5
OSSUR12	1	2	1	76.52	1690	63.0222	1	60	26.7918	3	175.7	7.3	6
OSSUR13	2	1	1	92.03	1711	63.9028	1	96	31.4362	3	179.65	1.35	6
OSSUR14	1	1	1	97.7	1795	68.5639	1	18	30.3225	4	170.83	12.17	9
OSSUR15	1	1	2	98.61	1766	64.3917	2	96	31.6184	3	177.9	5.1	5
OSSUR16	2	2	1	72.89	1579	68.1417	1	60	29.235	3	172.2	8.8	6
OSSUR17	1	2	1	108.73	1756	65.525	1	60	35.2615	3	177.64	5.36	5
OSSUR18	1	1	1	89.55	1802	64.6222	1	180	27.5776	4	181.62	1.38	7
OSSUR19	1	2	1	63.75	1576	63.4806	1	40	25.6666	2	182.5	0.5	6
OSSUR20	2	2	2	65	1582	65.4361	2	72	25.9717	3	180.79	0.21	8
OSSUR21	2	1	2	78.11	1578	63.1806	1	24	31.3684	2	179.9	1.1	4
OSSUR22	1	1	1	72.32	1581	59.1722	1	48	28.9331	2	179.9	3.1	5
OSSUR23	1	1	2	84.12	1742	62.6861	1	24	27.7206	2	182.1	0.9	4
OSSUR24	2	1	1	83.81	1636	59.7917	1	170	31.3133	4	177.6	3.4	8
OSSUR25	2	1	1	72.95	1598	61.1333	1	12	28.5675	3	175.1	5.9	8
OSSUR26	2	2	1	86.9	1681	58.1833	1	34	30.7528	3	178.49	2.51	5
OSSUR27	2	2	1	66.72	1476	75.0861	1	24	30.6255	3	176.03	4.97	10
OSSUR28	1	1	2	96.7	1735	70.5306	2	60	32.1238	3	177.9	5.1	7
OSSUR29	2	2	1	67.09	1564	67.075	1	48	27.4274	2	177.8	3.2	6
OSSUR30	1	2	1	92.01	1842	61.5972	1	120	27.1179	4	176.6	6.4	7
													nrs walking 0W
													4
													8
													5
													6
													5
													8
													5
													7
													4
													5
													5
													6
													6
													9
													5
													6
													5
													7
													6
													8
													4
													5
													4
													8
													8
													5
													10
													7
													6
													7

## Sheet: Biomechanical Out 0W
Barefoot walking
Participant	Absolute peak MTCF (BW)	Muscle component (BW)	External component (BW)	Impulse (BW)	Muscle component (BW)	External component (BW)	Peak lateral (BW)	1st peak Total (BW)	Peak Knee ext	Peak knee flex	Knee excursion	Knee pose at HS	Walking Speed	Stride length	Step width	KAM	KFM	KEM
OSSUR01	2.07134	0.996763	1.07458	0.790592	0.320525	0.470067	0.438364	2.16734	10.5998	68.5637	79.1634	17.6754	1.33174	1.49466	0.0800799	0.636381	0.894932	0.124084
OSSUR02	2.03488	1.04103	0.993847	0.835104	0.308983	0.526121	0.445578	2.46906	9.49849	61.7566	71.2551	14.7255	1.37021	1.46415	0.127087	0.675988	0.793561	0.130214
OSSUR03	1.60791	0.541755	1.06615	0.6147	0.313196	0.301504	1.09301	2.24085	-1.17427	56.6513	57.8255	1.16463	1.32859	1.32861	0.109233	0.295889	0.284403	0.613078
OSSUR04	1.81512	0.788043	1.02708	0.863272	0.287074	0.576198	0.73592	2.20235	9.16462	66.4474	75.612	12.3231	1.13456	1.26453	0.0870382	0.46538	0.364193	0.163692
OSSUR05	1.75593	1.03385	0.722086	0.725711	0.311595	0.414116	0.432965	2.12816	19.0591	60.2574	79.3165	21.3704	1.35364	1.38777	0.0850565	0.523181	0.810098	-0.00807617
OSSUR06	1.8201	0.64373	1.17637	0.718603	0.198164	0.520439	0.401824	2.09022	10.5158	70.0128	80.5287	15.6456	1.14733	1.22979	0.141321	0.506143	0.61444	-0.0105957
OSSUR07	2.09981	1.35481	0.744997	0.725742	0.4789	0.246842	0.704323	2.54319	7.75955	74.8059	82.5655	13.997	1.48299	1.44592	0.120981	0.666038	0.912906	0.244569
OSSUR08	1.93284	0.318866	1.61398	0.912954	0.151218	0.761736	0.677579	2.05472	8.11988	74.0832	82.2031	12.6643	1.13191	1.21672	0.083536	0.489468	0.453244	0.0690758
OSSUR09	1.24183	0.526998	0.71483	0.590213	0.203307	0.386906	0.429734	1.49038	5.07524	62.3708	67.446	7.4016	1.01117	1.19722	0.146707	0.364336	0.30932	0.331899
OSSUR10	1.34042	1.0585	0.281925	0.624474	0.376528	0.247946	0.930217	2.16405	4.97441	61.6982	66.6726	10.707	1.17277	1.29889	0.0911059	0.362359	0.452886	0.122975
OSSUR11	2.30479	0.952683	1.35211	0.870268	0.263047	0.607221	0.642097	2.6796	8.43418	67.5309	75.9651	12.5376	1.23302	1.34672	0.0738381	0.58856	0.779648	0.203831
OSSUR12	1.35635	0.885198	0.471151	0.524147	0.304547	0.219601	0.533678	1.76449	9.09363	65.2451	74.3387	12.6144	1.29779	1.32999	0.0598932	0.37084	0.656421	0.0971651
OSSUR13	2.428	0.54349	1.88451	0.969263	0.277001	0.692262	0.709383	2.55335	5.82578	64.3618	70.1876	6.03852	1.18657	1.17742	0.0643518	0.45051	0.107587	0.217431
OSSUR14	1.98156	0.823817	1.15775	1.40265	0.803762	0.59889	0.713831	1.76077	17.7119	50.5167	68.2286	21.3184	0.363876	0.818721	0.157588	0.5523	0.348092	0.0106312
OSSUR15	2.06766	0.901866	1.1658	1.00555	0.631307	0.374241	1.04204	2.62067	3.57977	68.7128	72.2925	8.97668	1.20678	1.30014	0.10728	0.486441	0.419952	0.551722
OSSUR16	2.66871	0.882342	1.78637	1.32856	0.407065	0.921499	1.17957	3.31085	3.28737	66.8115	70.0989	6.11788	0.901072	1.09935	0.0624398	0.48839	0.456091	0.266889
OSSUR17	1.94616	1.05823	0.887932	0.705257	0.277309	0.427948	0.483292	2.40126	10.4204	66.0208	76.4412	13.9157	1.26627	1.31015	0.0769911	0.560729	0.939231	0.113146
OSSUR18	1.77421	0.879901	0.894312	0.736853	0.32943	0.407424	0.587802	2.08992	6.41228	70.2264	76.6386	9.27876	1.47806	1.53926	0.147493	0.528462	0.641902	0.41831
OSSUR19	1.18693	0.795156	0.39177	0.707831	0.471396	0.236435	1.43889	2.45863	-1.31155	58.7173	60.0288	0.0918319	0.999767	1.24678	0.0834342	0.227703	0.0831476	0.408468
OSSUR20	1.40163	0.583289	0.805717	0.651275	0.300192	0.351083	0.841204	1.87417	6.4179	63.5771	69.995	7.68174	1.21226	1.22954	0.0348559	0.337467	0.191913	0.0796586
OSSUR21	2.23779	0.663065	1.57473	0.925145	0.287154	0.637991	0.916263	2.56347	3.15679	64.7434	67.9002	7.0316	1.35981	1.34828	0.0840612	0.575735	0.36112	0.284403
OSSUR22	1.74761	0.961943	0.785667	0.562805	0.257263	0.305541	0.380638	2.11562	6.81066	69.2565	76.0671	10.9093	1.32114	1.24522	0.0416806	0.482733	0.737976	0.109138
OSSUR23	2.49643	1.40479	1.09164	0.918016	0.451899	0.466117	0.81169	3.17223	3.14767	67.1853	70.333	8.71921	1.43903	1.49585	0.0765201	0.580536	0.845739	0.450372
OSSUR24	1.9737	0.577267	1.39644	0.821186	0.243904	0.577282	1.02813	2.57517	2.37767	59.8953	62.2729	4.82065	1.29234	1.33943	0.0703422	0.388892	0.117225	0.324717
OSSUR25	1.89102	0.485462	1.40556	0.885709	0.245542	0.640168	0.63676	2.12462	2.07712	54.1633	56.2405	5.42661	1.11452	1.26361	0.102893	0.452211	0.422408	0.267618
OSSUR26	2.20476	0.775508	1.42925	0.903645	0.323711	0.579935	0.945973	2.63461	4.21057	67.7597	71.9702	10.1354	1.2367	1.26767	0.094231	0.560695	0.58823	0.175952
OSSUR27	2.30472	0.361506	1.94321	1.16929	0.214131	0.955164	0.456127	2.54191	4.91178	61.9387	66.8505	6.76464	0.891888	1.01081	0.0971723	0.503714	0.286568	0.143357
OSSUR28	2.36682	0.644322	1.7225	1.07245	0.358319	0.714132	0.611181	2.58649	1.08387	72.2847	73.3686	4.92771	1.30362	1.48438	0.0840979	0.81913	0.199616	0.5617
OSSUR29	2.65414	1.18822	1.46592	0.960482	0.354505	0.605977	0.510634	3.14653	2.78479	68.155	70.9398	6.6415	1.27481	1.26085	0.0792811	0.51611	0.594729	0.2305
OSSUR30	2.43929	1.08029	1.35899	0.918285	0.372756	0.54553	0.436236	2.61492	2.76614	72.3323	75.0985	10.0822	1.44924	1.6362	0.0700529	0.727948	0.992079	0.188724
mean	1.97175	0.82509	1.14624	0.848001	0.337458	0.510544	0.706498	2.37132	6.22638	65.2027	71.5948	10.0568	1.20978	1.30262	0.0913548	0.506142	0.521989	0.229488
standard	0.405628	0.271925	0.43362	0.209152	0.13092	0.190485	0.268095	0.414554	4.65264	5.69834	6.69849	5.10308	0.221358	0.161148	0.0301754	0.128238	0.270732	0.166976
Brace walking
Participant	Absolute peak MTCF (BW)	Muscle component (BW)	External component (BW)	Impulse (BW)	Muscle component (BW)	External component (BW)	Peak lateral (BW)	1st peak Total (BW)	Peak Knee ext	Peak knee flex	Knee excursion	Knee pose at HS	Walking Speed	Stride length	Step width	KAM	KFM	KEM
OSSUR01	1.84323	0.984554	0.858674	0.635871	0.279847	0.356025	0.507126	2.14656	9.28936	64.3483	73.6376	14.2393	1.41251	1.53806	0.0731753	0.50733	0.945382	0.086219
OSSUR02	2.03305	1.08503	0.948017	0.82447	0.31007	0.5144	0.477556	2.48969	12.881	57.8649	70.7459	17.3429	1.40086	1.49978	0.12497	0.6544	0.862203	0.105727
OSSUR03	1.54491	0.628273	0.916635	0.496132	0.312319	0.183813	1.26937	2.4232	0.275555	55.6702	55.9946	3.35476	1.39242	1.33435	0.113695	0.372768	0.369295	0.574333
OSSUR04	1.76064	0.656766	1.10387	0.832143	0.255074	0.577069	0.540113	1.9738	10.3367	66.7151	77.0518	13.443	1.19262	1.31653	0.0868593	0.441809	0.381819	0.172099
OSSUR05	1.59454	0.897566	0.696977	0.688187	0.290639	0.397548	0.485258	1.97236	17.043	59.732	76.775	20.3333	1.36886	1.42575	0.0881751	0.475927	0.760625	0.048204
OSSUR06	1.87956	0.866352	1.0132	0.627735	0.217724	0.410011	0.522955	2.35075	11.3274	71.0456	82.3729	18.377	1.28251	1.33558	0.140326	0.502797	0.838947	0.0075715
OSSUR07	1.78977	1.30803	0.481742	0.6606	0.490262	0.170338	0.766179	2.39198	9.66744	73.1283	82.7957	15.3115	1.45518	1.44305	0.133901	0.571767	0.948304	0.120796
OSSUR08	2.10525	0.494791	1.61046	0.905816	0.192516	0.7133	0.788059	2.30909	10.8549	75.4764	86.3313	15.1485	1.20635	1.253	0.0787606	0.516795	0.626478	0.0624899
OSSUR09	1.38202	0.75666	0.625364	0.635721	0.282366	0.353356	0.535813	1.71855	8.98332	62.1172	71.1005	10.5704	0.929164	1.16032	0.149438	0.334879	0.333273	0.267476
OSSUR10	1.35092	0.859913	0.491011	0.550399	0.310346	0.240053	0.77763	1.97077	6.38965	60.9033	67.2929	12.1248	1.27819	1.31717	0.097905	0.345161	0.417516	0.219752
OSSUR11	2.44946	1.10868	1.34078	0.812747	0.289908	0.522839	0.815731	2.94041	11.0801	67.6869	78.767	16.4311	1.30136	1.38209	0.0836542	0.575389	0.8946	0.194528
OSSUR12	1.4969	1.0383	0.458592	0.520162	0.291117	0.229044	0.640076	1.98368	11.8842	63.9415	75.8257	16.7292	1.32843	1.29763	0.0896894	0.407195	0.843404	0.0613176
OSSUR13	2.32133	0.548889	1.77244	0.964455	0.266611	0.697843	0.781306	2.49004	4.4729	55.8115	60.2844	6.58688	1.13461	1.17443	0.0684361	0.430545	0.133716	0.22144
OSSUR14	2.0152	0.975386	1.03982	1.17543	0.659913	0.515521	0.635454	1.88374	18.9625	49.5759	68.5385	20.3927	0.662345	1.03207	0.155533	0.615321	0.453656	0.0276899
OSSUR15	2.10102	1.09151	1.0095	1.06493	0.684551	0.380376	0.941895	2.73278	5.06751	69.5447	74.6122	9.28103	1.09554	1.21706	0.108733	0.426727	0.349653	0.339137
OSSUR16	2.81102	1.05583	1.75519	1.11442	0.357701	0.756721	1.16963	3.60315	5.14564	68.0043	73.1499	9.20633	1.1318	1.17901	0.0743587	0.475176	0.649212	0.209411
OSSUR17	1.96392	1.09028	0.873637	0.700306	0.299152	0.401154	0.542793	2.46055	12.0177	66.1829	78.2007	15.1719	1.28495	1.33298	0.0832205	0.556775	1.01439	0.116591
OSSUR18	1.66853	0.816767	0.851767	0.676014	0.272719	0.403296	0.568239	1.99443	7.49714	66.7788	74.2759	10.6042	1.53106	1.60459	0.146844	0.463156	0.659686	0.343635
OSSUR19	1.24362	0.831194	0.412429	0.729873	0.486824	0.243049	1.29454	2.22255	5.07149	55.181	60.2525	6.9724	1.00408	1.27479	0.110452	0.181722	0.196774	0.191034
OSSUR20	1.27761	0.516221	0.730379	0.570502	0.293602	0.276901	0.940028	1.83473	4.84529	63.8231	68.6684	7.81741	1.23879	1.22015	0.0573791	0.279969	0.163087	0.089049
OSSUR21	1.91973	0.484709	1.43502	0.808708	0.236058	0.57265	1.12598	2.31225	3.53343	64.1571	67.6905	7.38339	1.32664	1.33643	0.0964231	0.453244	0.267605	0.240092
OSSUR22	1.75341	1.01632	0.737083	0.582708	0.282856	0.299852	0.446252	2.1441	9.21996	68.1384	77.3584	12.6998	1.29766	1.23245	0.0506346	0.506337	0.765876	0.0340233
OSSUR23	2.12253	1.21036	0.912169	0.898352	0.43197	0.466382	0.893275	2.82898	6.02733	62.3664	68.3937	10.3114	1.12236	1.3137	0.0653991	0.45868	0.702203	0.209075
OSSUR24	1.77936	0.422905	1.35645	0.74897	0.182578	0.566392	0.803088	2.23952	3.89159	59.5896	63.4812	8.05433	1.3609	1.38739	0.0867851	0.32585	0.133613	0.311251
OSSUR25	1.82708	0.521353	1.30573	0.84327	0.212556	0.630714	0.672691	2.14666	3.56852	49.7761	53.3446	7.46199	1.06013	1.23382	0.146099	0.400209	0.55822	0.104048
OSSUR26	2.11832	0.768869	1.34945	0.868982	0.343058	0.525924	0.982163	2.66585	6.14905	66.5699	72.719	13.4688	1.17031	1.22874	0.10458	0.516496	0.657945	0.183662
OSSUR27	1.91229	0.419892	1.4924	0.890535	0.165354	0.725181	0.757782	2.14391	5.29091	65.1009	70.3918	10.0445	0.94694	1.01007	0.129077	0.407534	0.367557	0.156566
OSSUR28	2.30572	0.592164	1.71356	1.01705	0.323842	0.693209	0.661074	2.52399	0.669539	72.7259	73.3955	5.0626	1.23545	1.3874	0.0891205	0.790969	0.221964	0.588456
OSSUR29	2.59496	1.24304	1.35192	0.924365	0.367432	0.556933	0.628216	3.16448	5.74136	61.4187	67.1601	11.5692	1.24632	1.22266	0.0923524	0.471333	0.594739	0.117159
OSSUR30	2.50021	1.19666	1.30355	0.932021	0.399165	0.532856	0.575545	2.70999	3.63371	70.01	73.6437	8.80646	1.4305	1.63299	0.0861696	0.735855	1.07856	0.139796
mean	1.91554	0.849576	1.06493	0.790029	0.326271	0.463758	0.751527	2.35908	7.69394	63.7795	71.4751	11.81	1.22763	1.3108	0.100405	0.473404	0.57301	0.184754
standard	0.390637	0.269181	0.400721	0.179351	0.122178	0.170065	0.237736	0.41702	4.37279	6.44122	7.60123	4.46972	0.182939	0.144141	0.0289374	0.126813	0.284796	0.140094

## Sheet: Biomechanical Out 8W
Barefoot walking
Participant	Absolute peak MTCF (BW)	Muscle component (BW)	External component (BW)	Impulse (BW)	Muscle component (BW)	External component (BW)	Peak lateral (BW)	1st peak Total (BW)	Peak Knee ext	Peak knee flex	Knee excursion	Knee pose at HS	Walking Speed	Stride length	Step width	KAM	KFM	KEM
OSSUR01	2.51753	1.32195	1.19558	0.832046	0.348098	0.483948	0.428697	2.64155	6.76752	69.8824	76.6499	11.9037	1.57106	1.61723	0.0759669	0.819805	1.05473	0.174102
OSSUR02	1.64793	0.866023	0.781905	0.62271	0.379122	0.243588	0.685595	2.07449	8.678	61.4854	70.1634	15.4974	1.3738	1.451	0.124056	0.52844	0.769778	0.0331163
OSSUR03	1.92411	0.908362	1.01575	0.805041	0.581162	0.223879	1.10498	2.40069	-0.812448	69.8389	70.6513	4.22034	1.13582	1.25408	0.110433	0.558178	0.45356	0.340665
OSSUR04	1.71886	0.98504	0.733817	0.815008	0.398172	0.416836	1.08734	2.54943	5.09312	64.2653	69.3584	8.29151	1.23808	1.32554	0.101853	0.426867	0.257496	0.219788
OSSUR05	1.97813	1.34001	0.638117	0.710538	0.393837	0.316701	0.601041	2.50999	17.1061	60.3065	77.4125	21.2196	1.56343	1.56643	0.0706203	0.553868	0.870851	0.0954977
OSSUR06	1.9171	0.596105	1.32099	0.783761	0.177755	0.606006	0.476209	2.16484	6.71034	69.9502	76.6605	11.9326	1.23954	1.34272	0.139775	0.507229	0.598465	0.0842719
OSSUR07	1.8853	1.2396	0.645703	0.69674	0.475324	0.221416	0.72838	2.39425	8.22714	74.1528	82.38	14.3049	1.42268	1.41871	0.126621	0.574257	0.821067	0.234361
OSSUR08	2.10532	0.634142	1.47118	0.879965	0.264657	0.615308	0.874871	2.36866	7.18772	69.9125	77.1002	10.6181	1.30039	1.30307	0.0476872	0.557139	0.482472	0.0928891
OSSUR09	1.29237	0.750726	0.541644	0.55896	0.310724	0.248237	0.488046	1.58775	7.15758	64.4189	71.5765	9.79459	1.16391	1.26061	0.118068	0.401913	0.479158	0.244861
OSSUR10	1.43735	0.774213	0.6502	0.719207	0.373439	0.345768	0.941674	2.1101	3.15605	60.6883	63.8444	8.97718	1.13077	1.25283	0.078705	0.396239	0.249276	0.137506
OSSUR11	2.04355	0.841408	1.20214	0.911765	0.45752	0.454245	0.832911	2.47902	2.66561	61.9291	64.5947	4.88753	1.12247	1.3087	0.0772444	0.492935	0.45511	0.302268
OSSUR12	1.47542	1.31194	0.163482	0.565218	0.485433	0.0797847	0.907583	2.33266	5.80334	67.4799	73.2833	10.4504	1.47153	1.43148	0.0818831	0.419769	0.577203	0.135152
OSSUR13	2.42746	0.627123	1.80034	1.09803	0.358179	0.739847	0.728463	2.62916	3.96581	65.7661	69.7319	5.56938	1.17466	1.22283	0.0761535	0.452108	0.0858646	0.230001
OSSUR14	1.79764	0.896864	0.900771	1.0272	0.529191	0.498008	0.388269	2.00024	16.6622	43.7118	60.3739	19.1345	0.642393	1.05563	0.17006	0.56174	0.453954	-0.00435104
OSSUR15	2.10093	1.01908	1.08185	0.955841	0.568073	0.387768	1.0837	2.63075	1.98608	66.1682	68.1543	6.91345	1.20511	1.2823	0.133421	0.524694	0.397972	0.627504
OSSUR16	2.80132	1.04191	1.75941	1.12668	0.355438	0.771246	0.908535	3.4162	5.41262	67.1927	72.6053	8.40124	1.15173	1.2256	0.061789	0.504941	0.677013	0.180437
OSSUR17	1.72706	0.726393	1.00067	0.658263	0.277975	0.380288	0.472962	2.1387	5.97558	62.607	68.5826	8.97585	1.31448	1.35544	0.0867112	0.451095	0.784487	0.198909
OSSUR18	1.42122	0.748286	0.672935	0.598868	0.289313	0.309555	0.5746	1.75297	5.74658	68.7771	74.5237	7.79334	1.35442	1.49569	0.120788	0.453283	0.479317	0.312486
OSSUR19	1.87734	0.957968	0.919373	0.981724	0.414314	0.567411	0.677807	2.49293	-1.67231	59.2222	60.8945	-0.241674	1.06274	1.28843	0.0763124	0.304554	0.0894132	0.422103
OSSUR20	NaN	NaN	NaN	NaN	NaN	NaN	NaN	NaN	NaN	NaN	NaN	NaN	NaN	NaN	NaN	NaN	NaN	NaN
OSSUR21	NaN	NaN	NaN	NaN	NaN	NaN	NaN	NaN	NaN	NaN	NaN	NaN	NaN	NaN	NaN	NaN	NaN	NaN
OSSUR22	1.67639	0.919843	0.756548	0.477605	0.250273	0.227332	0.433676	2.0483	6.08534	68.5057	74.591	11.4551	1.39942	1.28825	0.0501886	0.480547	0.813089	0.197299
OSSUR23	2.07918	1.34323	0.735952	0.89236	0.614197	0.278163	1.31488	3.10318	1.89902	64.0844	65.9834	6.90421	1.25449	1.39287	0.0558925	0.479112	0.602941	0.579838
OSSUR24	2.47096	0.866419	1.60454	1.01595	0.413187	0.602764	1.09102	3.13043	3.3066	61.1306	64.4372	6.04159	1.43942	1.39126	0.079089	0.42621	0.194804	0.226855
OSSUR25	2.38471	0.940477	1.44423	1.2648	0.47208	0.792716	0.850594	3.00203	3.03032	65.7942	68.8245	6.72584	0.904491	1.15994	0.088442	0.396284	0.159885	0.137616
OSSUR26	2.34768	0.640048	1.70763	0.906328	0.217317	0.689012	0.623173	2.57999	2.86887	66.7531	69.622	8.5202	1.27238	1.27765	0.109803	0.559447	0.595376	0.227556
OSSUR27	2.19476	0.314065	1.88069	1.07334	0.175611	0.897725	0.55452	2.42455	3.52549	63.0162	66.5417	5.30956	0.893992	0.998292	0.109448	0.573719	0.21479	0.166508
OSSUR28	2.16138	0.616178	1.5452	0.979137	0.232399	0.746738	0.307653	2.46439	7.91426	71.5341	79.4484	13.0118	1.25607	1.40524	0.0921559	0.753879	0.413807	0.238609
OSSUR29	2.59235	1.24068	1.35168	0.903741	0.35082	0.552921	0.500603	3.07038	7.02475	69.8586	76.8833	9.32099	1.40122	1.31369	0.0766834	0.634466	0.896004	0.117064
OSSUR30	2.3578	1.22065	1.13715	0.859719	0.382185	0.477534	0.571571	2.63756	0.000226755	69.7168	69.9037	5.36816	1.49424	1.71489	0.0836245	0.716735	0.943956	0.492496
mean	2.0129	0.917454	1.09498	0.847162	0.376636	0.470526	0.722834	2.46911	5.40969	65.291	70.8849	9.33219	1.24838	1.33573	0.0936955	0.518195	0.531137	0.230193
standard	0.386962	0.267804	0.443641	0.192507	0.118261	0.211097	0.261542	0.418409	4.21103	5.72303	5.55487	4.5251	0.208456	0.151922	0.0291562	0.113229	0.270169	0.150703
Brace walking
Participant	Absolute peak MTCF (BW)	Muscle component (BW)	External component (BW)	Impulse (BW)	Muscle component (BW)	External component (BW)	Peak lateral (BW)	1st peak Total (BW)	Peak Knee ext	Peak knee flex	Knee excursion	Knee pose at HS	Walking Speed	Stride length	Step width	KAM	KFM	KEM
OSSUR01	2.42876	1.47716	0.951601	0.738878	0.344864	0.394014	0.510583	2.78439	9.12723	68.9974	78.1246	15.4763	1.65856	1.67652	0.0805315	0.779775	1.23162	0.15483
OSSUR02	1.88096	1.07564	0.805316	0.590899	0.344959	0.24594	0.614961	2.39004	12.8085	62.5678	75.3764	18.5691	1.42152	1.47765	0.120814	0.607244	1.00341	0.0499744
OSSUR03	1.82615	1.01804	0.808113	0.639656	0.569809	0.0698471	1.38223	2.61912	1.64324	70.615	72.2582	7.17839	1.18417	1.25735	0.0882964	0.495342	0.614936	0.36751
OSSUR04	1.81289	1.11564	0.697253	0.785236	0.372807	0.412429	1.00088	2.68488	9.60114	66.2138	75.815	12.7105	1.32479	1.38272	0.0920294	0.410273	0.404472	0.210705
OSSUR05	1.97865	1.41499	0.563659	0.723358	0.394057	0.329302	0.630623	2.56536	20.5465	65.6538	86.2003	23.7521	1.50719	1.52286	0.0698352	0.5659	0.940854	-0.0135678
OSSUR06	1.95341	0.677868	1.27554	0.764527	0.191483	0.573044	0.550226	2.25818	5.82502	67.9759	73.8009	12.1073	1.2131	1.35082	0.140239	0.515077	0.692907	0.0822661
OSSUR07	1.78068	1.31417	0.466506	0.633831	0.47448	0.159351	0.760115	2.40376	9.74426	74.137	83.8813	15.3577	1.48289	1.45177	0.131136	0.552655	0.948714	0.0992572
OSSUR08	2.20905	0.749392	1.45965	0.904747	0.297607	0.60714	1.03289	2.55042	7.98478	70.7966	78.7814	11.5058	1.31212	1.33663	0.0689767	0.583516	0.590452	0.107737
OSSUR09	1.27976	0.775878	0.503878	0.520584	0.277798	0.242786	0.546526	1.6005	11.4793	64.4476	75.9269	13.486	1.08332	1.2157	0.117376	0.36155	0.500289	0.188059
OSSUR10	1.63558	1.08806	0.547525	0.700269	0.391586	0.308683	0.9842	2.4659	4.4204	59.7497	64.1701	10.0745	1.21089	1.29925	0.0785379	0.429872	0.441024	0.144007
OSSUR11	1.87584	0.843039	1.03281	0.795408	0.451999	0.343409	1.07119	2.42918	4.37853	65.4909	69.8694	9.63568	1.13413	1.29906	0.0727654	0.400366	0.515717	0.317201
OSSUR12	1.41348	1.29483	0.118644	0.484693	0.424919	0.0597741	1.03324	2.40187	9.71287	66.9792	76.692	14.717	1.52723	1.38235	0.083757	0.356512	0.74375	0.140754
OSSUR13	2.11984	0.535648	1.58419	0.861438	0.299614	0.561825	0.941593	2.36222	3.50184	65.0645	68.5663	5.82744	1.2604	1.24276	0.073812	0.351037	0.0786353	0.307493
OSSUR14	1.84591	1.10924	0.736671	0.938658	0.539015	0.399643	0.570354	2.17422	16.0803	47.8639	63.9442	18.7079	0.926305	1.26257	0.142114	0.594532	0.506528	-0.0394413
OSSUR15	1.96251	0.895217	1.06729	0.856939	0.518435	0.338504	1.02031	2.55376	3.94847	68.1285	72.077	9.75064	1.25631	1.29802	0.139577	0.436085	0.331541	0.517285
OSSUR16	2.63271	0.973215	1.6595	0.981922	0.319955	0.661966	1.02329	3.31886	6.31508	65.8104	72.1255	10.617	1.1711	1.20341	0.0679007	0.461656	0.778838	0.109117
OSSUR17	1.73663	0.702412	1.03422	0.656672	0.269661	0.387011	0.507308	2.12133	6.57591	63.2718	69.8477	9.43579	1.30525	1.37036	0.0772464	0.463239	0.759124	0.208748
OSSUR18	1.3598	0.739159	0.62064	0.523868	0.26925	0.254618	0.623177	1.73193	6.52219	68.2475	74.7697	10.6107	1.34047	1.43371	0.114045	0.41476	0.523962	0.23561
OSSUR19	1.58663	0.585911	1.00072	0.750272	0.259192	0.49108	0.853508	2.09589	-0.235181	57.6603	58.7656	2.51739	1.05013	1.30166	0.0752657	0.261786	0.260319	0.246777
OSSUR20	NaN	NaN	NaN	NaN	NaN	NaN	NaN	NaN	NaN	NaN	NaN	NaN	NaN	NaN	NaN	NaN	NaN	NaN
OSSUR21	NaN	NaN	NaN	NaN	NaN	NaN	NaN	NaN	NaN	NaN	NaN	NaN	NaN	NaN	NaN	NaN	NaN	NaN
OSSUR22	1.60503	0.929387	0.675644	0.446084	0.230483	0.215601	0.543081	2.05485	8.28849	65.0606	73.3491	12.6071	1.39243	1.28709	0.045546	0.438202	0.813378	0.174143
OSSUR23	2.13369	1.3919	0.741791	0.803343	0.564657	0.238686	1.34233	3.17614	4.17792	63.5296	67.7075	8.0584	1.29268	1.41827	0.0604301	0.443916	0.794381	0.340409
OSSUR24	2.30242	0.777016	1.5254	0.930355	0.381826	0.548529	1.12773	2.95356	2.64368	63.1217	65.7653	5.57945	1.48579	1.41679	0.0706082	0.384693	0.145808	0.273889
OSSUR25	2.13322	0.867374	1.26585	1.02436	0.38187	0.642486	1.02571	2.78076	3.21036	68.0185	71.2289	7.63748	0.977302	1.16887	0.121626	0.363381	0.235724	0.133368
OSSUR26	2.24533	0.714871	1.53046	0.853829	0.217843	0.635986	0.645676	2.66596	5.46775	67.656	73.1238	13.0889	1.24803	1.25844	0.110882	0.465584	0.636057	0.214889
OSSUR27	1.91229	0.419892	1.4924	0.890535	0.165354	0.725181	0.757782	2.14391	5.29091	65.1009	70.3918	10.0445	0.94694	1.01007	0.129077	0.38033	0.364933	0.147529
OSSUR28	2.13804	0.613666	1.52437	0.926054	0.206993	0.71906	0.336722	2.46042	8.66636	72.7244	81.3907	12.6207	1.24396	1.38222	0.0976819	0.724154	0.508966	0.318049
OSSUR29	2.48349	1.26491	1.21857	0.810458	0.332389	0.478069	0.589779	3.05268	12.4394	69.0076	81.447	16.2916	1.425	1.30019	0.0833703	0.575734	1.02784	0.0864104
OSSUR30	2.31236	1.25087	1.06149	0.815331	0.356676	0.458655	0.773192	2.70191	0.0275782	66.8759	67.6914	6.48725	1.44734	1.68422	0.0746996	0.6667	1.03614	0.265133
mean	1.94947	0.95055	0.998918	0.762579	0.351771	0.410808	0.814258	2.48221	7.14974	65.7417	72.9674	11.5876	1.27962	1.34612	0.0938635	0.481567	0.622511	0.192434
standard	0.33821	0.290534	0.409326	0.154666	0.112313	0.188491	0.269381	0.392952	4.68991	4.98333	6.25498	4.56076	0.182854	0.140759	0.0274326	0.121335	0.291036	0.121024
											6.85714
											2716.5	8149.5

## Sheet: Questionnaires 0W
Code	koos_p1_0m	koos_p2_0m	koos_p3_0m	koos_p4_0m	koos_p5_0m	koos_p6_0m	koos_p7_0m	koos_p8_0m	koos_p9_0m	KOOS Pain 0W mean	KOOS Pain 0W mean	koos_a1_0m	koos_a2_0m	koos_a3_0m	koos_a4_0m	koos_a5_0m	koos_a6_0m	koos_a7_0m	koos_a8_0m	koos_a9_0m	koos_a10_0m	koos_a11_0m	koos_a12_0m	koos_a13_0m	koos_a14_0m	koos_a15_0m	koos_a16_0m	koos_a17_0m	KOOS ADLs 0W	KOOS ADLs 0W	koos_sp1_0m	koos_sp2_0m	koos_sp3_0m	koos_sp4_0m	koos_sp5_0m	KOOS Sport/Rec 0W	KOOS Sport/Rec 0W	koos_q1_0m	koos_q2_0m	koos_q3_0m	koos_q4_0m	KOOS QOL 0W	KOOS QOL 0W	koos_pf1_0m	koos_pf2_0m	koos_pf3_0m	koos_pf4_0m	koos_pf5_0m	koos_pf6_0m
OSSUR01	3	2	1	1	1	2	1	1	1	13	63.8889	2	1	1	1	1	1	1	1	0	1	0	0	1	0	1	2	1	15	77.9412	3	3	3	3	2	14	30	3	3	3	3	12	25	2	4	3	1	1	2
OSSUR02	3	3	2	3	2	3	1	1	2	20	44.4444	3	2	3	2	2	2	2	2	2	3	2	3	2	2	2	4	2	40	41.1765	4	4	4	4	4	20	0	4	3	2	3	12	25	3	4	4	2	4	4
OSSUR03	3	2	1	1	1	2	1	1	1	13	63.8889	2	2	1	1	1	1	2	1	1	2	1	1	2	1	1	2	1	23	66.1765	2	4	4	1	3	14	30	3	3	2	2	10	37.5	2	2	3	3	4	3
OSSUR04	3	3	0	1	3	3	1	1	1	16	55.5556	2	2	2	1	2	3	3	3	1	2	1	1	1	1	1	2	1	29	57.3529	1	4	4	3	3	15	25	4	2	3	3	12	25	0	3	3	3	3	3
OSSUR05	3	1	1	1	2	1	1	1	1	12	66.6667	2	2	1	1	1	2	1	1	1	1	1	1	1	0	0	2	1	19	72.0588	1	2	2	1	1	7	65	2	2	2	2	8	50	2	2	2	1	2	2
OSSUR06	4	3	2	4	2	3	3	2	2	25	30.5556	3	3	2	1	2	2	2	3	1	1	1	2	2	2	2	4	2	35	48.5294	4	4	4	4	4	20	0	4	4	4	3	15	6.25	3	4	3	2	4	4
OSSUR07	4	3	2	3	2	3	1	1	2	21	41.6667	2	2	3	1	2	1	2	2	3	2	2	1	3	1	2	3	1	33	51.4706	3	2	2	3	3	13	35	4	4	4	2	14	12.5	2	3	3	3	3	3
OSSUR08	3	3	2	2	2	3	2	2	3	22	38.8889	3	3	3	2	4	2	3	3	3	3	3	2	4	2	2	4	2	48	29.4118	4	4	4	4	4	20	0	3	2	3	3	11	31.25	4	3	3	3	4	4
OSSUR09	3	2	1	2	1	1	1	1	0	12	66.6667	2	1	1	0	0	1	1	1	0	0	1	1	0	0	0	1	0	10	85.2941	2	2	4	2	4	14	30	3	3	2	2	10	37.5	3	3	0	2	4	4
OSSUR10	3	2	2	1	1	2	3	1	1	16	55.5556	2	1	1	1	1	1	2	2	1	2	1	3	1	1	1	2	1	24	64.7059	1	1	2	2	2	8	60	4	1	2	2	9	43.75	2	3	3	1	2	2
OSSUR11	3	2	2	1	0	2	0	1	1	12	66.6667	1	2	1	0	1	0	1	1	1	1	0	0	0	0	0	1	1	11	83.8235	1	2	1	2	2	8	60	3	3	2	1	9	43.75	2	2	1	1	1	2
OSSUR12	3	2	1	2	2	2	1	1	1	15	58.3333	1	2	1	1	1	2	1	1	1	2	1	1	1	1	1	2	1	21	69.1176	2	3	2	2	2	11	45	3	2	2	2	9	43.75	3	3	3	2	3	3
OSSUR13	3	2	1	1	2	2	2	1	1	15	58.3333	2	2	1	1	1	2	1	2	0	2	0	1	1	0	1	2	2	21	69.1176	4	4	4	4	3	19	5	4	4	4	3	15	6.25	3	3	4	2	1	4
OSSUR14	4	4	3	4	3	4	2	2	4	30	16.6667	4	4	3	4	3	4	4	4	4	3	4	3	4	3	3	4	4	62	8.82353	4	4	4	4	4	20	0	4	4	4	4	16	0	4	4	4	4	4	4
OSSUR15	3	2	3	3	2	3	2	1	1	20	44.4444	3	2	2	2	3	1	2	2	1	1	1	1	0	1	0	2	1	25	63.2353	3	3	3	3	3	15	25	4	2	3	2	11	31.25	2	3	2	2	2	3
OSSUR16	3	2	4	4	1	1	0	1	0	16	55.5556	2	1	1	0	1	0	1	1	1	0	1	0	1	1	0	1	0	12	82.3529	1	3	3	3	3	13	35	2	3	3	3	11	31.25	2	1	2	1	2	1
OSSUR17	3	1	2	2	1	3	1	2	1	16	55.5556	2	1	0	2	1	0	1	1	0	1	0	1	1	0	2	2	1	16	76.4706	3	3	3	2	3	14	30	4	2	0	2	8	50	3	4	3	1	3	3
OSSUR18	3	3	2	2	2	3	1	1	3	20	44.4444	3	3	4	2	2	2	3	2	2	1	2	1	2	1	3	3	2	38	44.1176	4	4	4	4	4	20	0	4	3	4	3	14	12.5	2	2	3	4	4	4
OSSUR19	3	3	1	1	2	3	0	0	1	14	61.1111	2	2	1	1	1	2	1	2	0	0	0	1	1	2	1	3	1	21	69.1176	2	3	4	3	1	13	35	3	3	2	2	10	37.5	2	3	3	2	1	3
OSSUR20	4	3	3	2	1	4	3	2	2	24	33.3333	3	2	2	2	2	1	2	2	2	3	2	3	2	1	1	2	1	33	51.4706	4	4	4	4	3	19	5	4	3	2	3	12	25	3	4	4	2	2	4
OSSUR21	3	4	1	4	2	3	2	2	1	22	38.8889	2	2	3	1	2	2	2	2	2	3	2	2	3	2	2	3	2	37	45.5882	4	3	4	4	3	18	10	3	2	2	3	10	37.5	3	3	3	3	4	4
OSSUR22	3	1	1	1	2	3	0	1	2	14	61.1111	2	2	2	2	3	2	1	2	2	0	1	0	0	0	0	2	1	22	67.6471	3	2	2	2	3	12	40	3	1	2	2	8	50	3	3	2	1	2	3
OSSUR23	3	0	2	4	2	4	0	0	1	16	55.5556	4	3	3	1	3	1	1	1	0	1	0	0	1	1	1	1	1	23	66.1765	4	3	2	1	2	12	40	4	1	3	2	10	37.5	2	4	3	2	3	4
OSSUR24	3	2	3	4	2	3	2	2	4	25	30.5556	3	3	4	4	2	2	2	3	1	3	1	2	2	1	1	3	3	40	41.1765	2	4	4	3	1	14	30	4	4	4	3	15	6.25	2	4	4	3	1	2
OSSUR25	3	4	3	3	4	3	3	3	3	29	19.4444	3	3	3	3	3	4	3	4	3	4	4	3	3	3	3	4	3	56	17.6471	3	4	4	4	4	19	5	4	3	3	3	13	18.75	3	3	3	3	4	3
OSSUR26	3	3	1	1	1	2	0	0	0	11	69.4444	2	2	2	1	1	1	2	1	1	1	1	1	0	0	1	2	0	19	72.0588	3	3	3	3	3	15	25	3	2	2	2	9	43.75	2	2	2	2	2	2
OSSUR27	4	3	2	1	4	4	3	2	3	26	27.7778	4	3	3	1	3	3	4	3	4	3	3	3	3	3	3	0	3	49	27.9412	4	4	4	4	4	20	0	4	4	4	4	16	0	4	4	3	4	4	4
OSSUR28	3	3	2	1	1	2	3	2	1	18	50	3	2	1	1	1	1	2	2	1	1	1	2	1	1	1	2	1	24	64.7059	2	3	2	3	3	13	35	3	2	3	2	10	37.5	2	3	3	1	2	2
OSSUR29	4	3	2	2	2	3	3	2	2	23	36.1111	3	3	3	2	3	2	3	2	2	3	2	3	4	3	3	4	2	47	30.8824	4	3	4	3	4	18	10	3	3	3	3	12	25	2	3	4	3	4	4
OSSUR30	4	2	1	1	1	3	2	1	3	18	50	3	2	2	3	2	1	1	2	1	2	1	1	1	1	1	3	1	28	58.8235	3	3	3	4	4	17	15	4	3	2	4	13	18.75	3	4	2	2	3	3
																																					24.1667
																																					19.0649
[truncated: 29 more columns]

## Sheet: Questionnaires 8W
Code	koos_p1_ 8W	koos_p2_ 8W	koos_p3_ 8W	koos_p4_ 8W	koos_p5_ 8W	koos_p6_ 8W	koos_p7_ 8W	koos_p8_ 8W	koos_p9_ 8W	KOOS Pain 8W mean	koos_a1_ 8W	koos_a2_ 8W	koos_a3_ 8W	koos_a4_ 8W	koos_a5_ 8W	koos_a6_ 8W	koos_a7_ 8W	koos_a8_ 8W	koos_a9_ 8W	koos_a10_ 8W	koos_a11_ 8W	koos_a12_ 8W	koos_a13_ 8W	koos_a14_ 8W	koos_a15_ 8W	koos_a16_ 8W	koos_a17_ 8W	KOOS ADLs 8W	KOOS ADLs 8W	koos_sp1_ 8W	koos_sp2_ 8W	koos_sp3_ 8W	koos_sp4_ 8W	koos_sp5_ 8W	KOOS Sport/Rec 8W	KOOS Sport/Rec 8W	koos_q1_ 8W	koos_q2_ 8W	koos_q3_ 8W	koos_q4_ 8W	KOOS QOL 8W	KOOS QOL 8W	koos_pf1_ 8W	koos_pf2_ 8W	koos_pf3_ 8W	koos_pf4_ 8W	koos_pf5_ 8W	koos_pf6_ 8W	koos_pf7_ 8W
OSSUR01	2	2	1	1	0	1	1	1	0	91.6667	1	1	1	0	1	0	1	1	1	0	0	0	0	0	0	2	1	10	85.2941	2	3	3	3	2	13	35	3	2	2	1	8	50	2	2	3	1	2	1	2
OSSUR02	3	3	2	3	2	3	1	1	2	86.1111	4	3	3	2	2	2	2	2	2	2	2	1	2	1	2	3	2	37	45.5882	4	4	4	4	4	20	0	3	3	2	3	11	31.25	3	3	3	3	4	4	4
OSSUR03	3	2	1	1	1	2	1	1	1	83.3333	2	1	1	1	2	1	1	0	0	0	0	0	2	0	0	1	0	12	82.3529	2	3	4	2	3	14	30	3	2	2	2	9	43.75	2	2	2	0	2	1	1
OSSUR04	4	3	1	1	1	1	0	0	1	91.6667	1	1	1	1	1	1	2	1	1	1	1	0	0	0	1	1	1	15	77.9412	1	2	2	3	2	10	50	4	1	2	2	9	43.75	1	3	3	2	2	2	2
OSSUR05	2	1	0	0	0	1	0	0	1	97.2222	1	1	0	1	0	0	0	0	0	0	0	0	0	0	0	0	0	3	95.5882	1	1	1	1	0	4	80	3	2	1	1	7	56.25	1	0	2	0	0	1	1
OSSUR06	2	1	0	1	0	1	1	0	1	97.2222	1	1	0	0	1	0	0	0	0	0	0	1	1	0	0	1	0	6	91.1765	1	2	2	2	2	9	55	2	0	0	1	3	81.25	0	2	0	0	1	1	0
OSSUR07	3	1	2	2	1	1	2	2	1	91.6667	1	1	2	1	1	1	1	2	0	1	0	1	2	1	1	1	1	18	73.5294	1	2	2	2	2	9	55	4	2	1	1	8	50	1	3	0	1	2	1	1
OSSUR08	3	3	2	3	2	3	1	1	2	88.8889	2	3	3	2	2	2	2	2	2	2	2	2	1	1	2	3	2	35	48.5294	3	4	4	3	4	18	10	3	3	3	3	12	25	3	3	3	2	3	3	3
OSSUR09	1	1	0	0	0	0	1	0	0	97.2222	0	0	0	0	0	0	0	0	0	0	0	1	0	0	0	0	0	1	98.5294	0	0	0	1	0	1	95	3	1	2	1	7	56.25	0	0	0	0	0	0	0
OSSUR10	3	1	1	1	1	2	0	1	1	97.2222	1	1	1	1	1	1	1	1	1	1	1	0	1	0	0	2	1	15	77.9412	1	2	2	2	1	8	60	3	2	2	1	8	50	1	3	3	1	1	1	2
OSSUR11	1	0	0	0	0	1	0	0	0	100	0	1	1	0	0	0	0	0	0	0	1	0	0	0	0	0	0	3	95.5882	1	0	0	0	1	2	90	0	1	1	1	3	81.25	0	0	0	1	1	0	0
OSSUR12	3	1	1	1	2	2	1	1	1	88.8889	1	1	1	1	1	2	1	1	1	2	1	1	1	1	1	2	0	19	72.0588	2	1	1	2	2	8	60	3	3	2	1	9	43.75	2	2	3	2	2	2	2
OSSUR13	3	1	1	0	2	2	2	1	1	88.8889	2	2	2	1	1	2	1	2	0	2	0	2	1	1	1	2	2	24	64.7059	4	4	4	4	2	18	10	4	4	4	3	15	6.25	2	4	4	1	1	4	2
OSSUR14	3	4	1	1	2	3	1	1	2	80.5556	3	3	1	1	2	2	3	2	2	1	2	0	0	1	1	3	2	29	57.3529	4	4	4	4	4	20	0	3	4	3	4	14	12.5	2	4	4	4	4	4	4
OSSUR15	1	1	0	2	0	1	0	0	0	100	1	0	0	0	1	0	0	0	0	0	0	0	0	0	0	0	0	2	97.0588	1	0	0	0	0	1	95	3	2	3	2	10	37.5	0	0	0	0	0	0	0
OSSUR16	2	2	0	0	0	1	1	0	0	100	1	1	0	0	0	0	1	0	0	0	0	0	1	0	0	0	0	4	94.1176	0	2	2	2	1	7	65	2	2	2	1	7	56.25	1	2	1	1	1	0	0
OSSUR17	2	1	0	1	0	2	1	0	1	91.6667	2	0	0	1	2	0	1	1	0	0	1	0	0	0	1	1	0	10	85.2941	2	2	2	2	2	10	50	3	1	0	1	5	68.75	3	3	2	1	2	2	1
OSSUR18	3	3	2	3	1	3	1	2	2	83.3333	4	3	4	2	2	2	4	2	2	3	2	1	4	2	4	3	1	45	33.8235	4	4	4	3	4	19	5	4	4	4	3	15	6.25	2	3	4	4	4	4	3
OSSUR19	3	1	0	0	0	2	0	0	0	91.6667	2	1	1	1	0	0	0	1	0	0	0	0	0	1	0	0	0	7	89.7059	2	2	2	2	2	10	50	3	2	2	2	9	43.75	1	3	2	0	0	1	1
OSSUR20	.	.	.	.	.	.	.	.	.	100	.	.	.	.	.	.	.	.	.	.	.	.	.	.	.	.	.	.	.	.	.	.	.	.	.	.	.	.	.	.	.	.	.	.	.	.	.	.	.
OSSUR21	3	3	1	2	1	3	1	1	1	100	2	3	2	1	1	1	2	2	1	1	1	1	3	1	1	3	2	28	58.8235	3	3	3	3	3	15	25	3	2	2	2	9	43.75	3	3	2	3	3	3	2
OSSUR22	2	0	0	1	0	1	2	1	1	97.2222	1	1	0	1	0	0	1	0	0	0	1	2	0	0	0	1	1	9	86.7647	1	1	1	1	2	6	70	2	1	1	1	5	68.75	2	2	0	0	1	2	1
OSSUR23	3	2	2	3	1	3	0	0	1	88.8889	3	4	2	1	2	1	1	1	0	2	0	0	1	1	1	1	1	22	67.6471	4	2	2	1	3	12	40	3	1	2	2	8	50	3	3	2	2	3	3	1
OSSUR24	3	2	2	1	1	2	1	1	1	91.6667	2	1	1	2	0	1	0	1	0	1	0	1	1	0	0	1	2	14	79.4118	1	4	4	2	1	12	40	4	3	1	2	10	37.5	2	3	3	2	1	1	2
OSSUR25	3	1	1	0	0	0	2	2	1	94.4444	0	0	2	0	0	0	0	2	0	2	1	2	0	1	1	2	1	14	79.4118	0	3	2	2	1	8	60	3	3	2	1	9	43.75	2	3	2	1	1	1	2
OSSUR26	1	1	0	0	0	0	1	0	0	97.2222	0	0	1	0	0	0	1	0	0	0	0	0	0	0	0	0	0	2	97.0588	0	0	1	0	0	1	95	2	2	1	1	6	62.5	0	0	0	1	0	0	0
OSSUR27	3	2	0	0	1	3	2	1	0	88.8889	1	1	1	0	1	0	1	1	1	1	1	2	0	2	1	2	1	17	75	3	3	4	3	4	17	15	3	0	2	2	7	56.25	1	3	3	0	3	3	1
OSSUR28	2	0	1	1	1	2	1	1	0	94.4444	1	1	1	1	1	1	0	1	0	0	0	1	1	1	0	1	0	11	83.8235	1	2	2	2	2	9	55	3	1	2	2	8	50	1	3	3	1	1	1	1
OSSUR29	3	2	2	1	0	2	3	2	1	91.6667	1	2	2	1	3	1	2	1	1	3	1	3	0	1	1	3	2	28	58.8235	3	3	4	2	3	15	25	4	4	3	2	13	18.75	3	3	4	3	3	3	3
OSSUR30	2	3	0	2	0	1	0	0	0	88.8889	1	1	0	0	0	0	0	0	0	0	0	0	0	0	0	1	0	3	95.5882	1	2	2	2	0	7	65	2	1	0	1	4	75	2	2	1	0	0	1	1
																			0.62069
[truncated: 28 more columns]

## Sheet: Feasibility Questions 8W
	feasibility_1	feasibility_2	feasibility_3	feasibility_4
OSSUR01	8	10	8	8
OSSUR02	9	9	8	8
OSSUR03
OSSUR04	10	10	10	10
OSSUR05	9	9	8	8
OSSUR06	7	7	7	7
OSSUR07	10	10	10	9
OSSUR08	6	8	5	7
OSSUR09	5	10	8	5
OSSUR10	8	9	6	9
OSSUR11	7	9	4	8
OSSUR12	5	7	7	7
OSSUR13	6	6	4	7
OSSUR14	8	9	8	8
OSSUR15	6	10	9	9
OSSUR16	8	9	4	8
OSSUR17	8	9	7	8
OSSUR18	5	5	5	5
OSSUR19	2	5	5	2
OSSUR20
OSSUR21	5	9	5	7
OSSUR22	9	10	10	9
OSSUR23	10	10	8	8
OSSUR24	8	9	9	9
OSSUR25	7	8	5	6
OSSUR26	8	10	8	10
OSSUR27	4	5	7	5
OSSUR28	10	10	10	10
OSSUR29	6	7	5	6
OSSUR30	6	9	4	6
